# Supplementary material for: Identification of Novel JAK2 Inhibitors from Amino Derivatives of Epoxyalantolactone: In Silico and In Vitro Studies
Source: Int J Mol Sci. 2025 Dec 28;27(1):329. doi: 10.3390/ijms27010329 (PMC12786078; doi:10.3390/ijms27010329)
Supplement: Supplementary file 1 [file ijms-27-00329-s001.zip]

Archive with 1 entries (1 files):
- ijms-4040449-supplementary.pdf
